# Supplementary material for: Inactivation of Pol θ and C-NHEJ eliminates off-target integration of exogenous DNA
Source: Nat Commun. 2017 Jul 7;8:66. doi: 10.1038/s41467-017-00124-3 (PMC5501794; doi:10.1038/s41467-017-00124-3)
Supplement: Supplementary file 2 — Supplementary Data 1 [file 41467_2017_124_MOESM2_ESM.xlsx]

## Sheet: Plamsid_MOUSE_integration sites
supplementary data 1
genotype	junctionType	Junction [Foreign: RETAINED-loss]	Junction [Mouse genome: loss-RETAINED]	Mouse chromsome	Location	insert	length of insert	Type of insert
WT	simple	ATTCCACACAACATACGAGCCGGAAGCATAAAGTGTAAAGCCTGGGGTGCctaatgagtgagctaactcacattaattgcgttgcgctcactgcccgctt	cattcttctacatgataacaaccggttgtgccagcaccaattgttgaaaaTGCTGTCTTTCTTCCACTGGATGGTTTTAGCTCCCTTGTCTAAGATCAAG	1	22086845
WT	simple	GAAATTGTTATCCGCTCACAATTCCACACAACATACGAGCCGGAAGCATAaagtgtaaagcctggggtgcctaatgagtgagctaactcacattaattgc	tttctaaatattagggacctgagacactgtggcgttatctgatcattttcTATCCCTTGGGAATTCTGAATTTTAGCTTTTAGCTTAGGTAGGAAGAGAT	2	152310464
WT	simple	CGGAAGCATAAAGTGTAAAGCCTGGGGTGCCTAATGAGTGAGCTAACTCAcattaattgcgttgcgctcactgcccgctttccagtcggcttaatgcgcc	tgcattcatgggtttctcgttcataatgatgaaatttgggaaatctgaaaAGGTTTCACCATATTATATTCCTAAATTTATTTGCAGTATGGATTGTTTC	2	176872570
WT	simple	CTCCACTCCGGGGAGCACGACGGCGCTGCCCAGACCCTTGCCCTGGTGGTcgggcgagacgccgacggtggccaggaaccacgcgggctccttgggccgg	acacccacagtgacacacctactccaaccaggtcacacctattctaacaaGGTCACACCTCCAAATGGTGCTACTCCCTGGCCCAAGAATATACAAACTA	3	31628420
WT	simple	GTGCCTAATGAGTGAGCTAACTCACATTAATTGCGTTGCGCTCACTGCCCgctttccagtcggcttaatgcgccgctacagggcgcgtccattcgccatt	ttttattaggtatttagctcatttacatttccaatgctataccaaaagtcCCCCATACCCAAGTACTTAACCTTTCTTTTCACCCACCCTCTCTCCTTTC	4	144067881
WT	simple	ATTGTTATCCGCTCACAATTCCACACAACATACGAGCCGGAAGCATAAAGtgtaaagcctggggtgcctaatgagtgagctaactcacattaattgcgtt	gaggctcatcgcggctaatcctctaattaccagccacctcttcaatcggcGGTAATTACTTTGGGGACACAGTTAACCTCTCATTAGGAACGCACGGCCG	5	114987655
WT	simple	CTAAATAGCTTGGCGTAATCATGGTCATAGCTGTTTCCTGTGTGAAATTGttatccgctcacaattccacacaacatacgagccggaagcataaagtgta	atccacctgtctttgattctctggccctgagattacaggcaagcctcaacGGTCAGTTGTTTTGTCTTGTTTTTTAAAATTGCATTTATGAGCCAGGTGT	7	4682549
WT	simple	ATTGTCAACACGTGCTGCTGCAGGTCGAAAGGCCCGGAGATGAGGAAGAGgagaacagcgcggcagacgtgcgcttttgaagcgtgcagaatgccgggcc	gtctcatgaggaaagggtgagcctgagcccggaggccccagaccagtggcGGCCAGCGGCGAGCAGTTTCTATTTTTAGAAGGCGCTGGTGACTCCAGCT	11	101652171
WT	simple	TTATCCGCTCACAATTCCACACAACATACGAGCCGGAAGCATAAAGTGTAaagcctggggtgcctaatgagtgagctaactcacattaattgcgttgcgc	atacggttgttgactttaatgacccgcttcaccttcacccccgtgatgccGTACGCTCTGAAGTCCCAGGTGCAGAAACGCGACAGGATTAGTTCACAGC	12	73564372
WT	simple	TGAAATTGTTATCCGCTCACAATTCCACACAACATACGAGCCGGAAGCATaaagtgtaaagcctggggtgcctaatgagtgagctaactcacattaattg	gcttggatgtcttagtgttttccgtctctgtcattgtgttgtgtttactcTTATTCTTCACTATGGGACAGACCGTGTCTACTCCTTTATCTTTGACTAA	15	83025132
WT	simple	AGTGTAAAGCCTGGGGTGCCTAATGAGTGAGCTAACTCACATTAATTGCGttgcgctcactgcccgctttccagtcggcttaatgcgccgctacagggcg	ggcggcggtccggcccggcgaggtgacagcccaacttggacgccaggtccGGCCGACGCCGCCATGAGCGCCGCGCTTTTCAGCCTGGACAGCCCGGTGC	16	15887405
WT	simple	TAAAGCCTGGGGTGCCTAATGAGTGAGCTAACTCACATTAATTGCGTTGCgctcactgcccgctttccagtcggcttaatgcgccgctacagggcgcgtc	aaagaaggaagtagagggctcaaggctctacattcattcccgacatcgtaTCTCCTGCTAGGTACAATATCTGTGGGAAGAACAGGGCTGACACATGGTG	17	37180744
WT	simple	AGCATAAAGTGTAAAGCCTGGGGTGCCTAATGAGTGAGCTAACTCACATTaattgcgttgcgctcactgcccgctttccagtcggcttaatgcgccgcta	acatatatatatatatatatatatatatatatatatattatatgagtacaCTGTAGCTGTCTTCAGACACACTAGAAGAGGGCATTGGATCCTATTACAG	X	71594355
WT	Insert	AAAGCCTGGGGTGCCTAATGAGTGAGCTAACTCACATTAATTGCGTTGCGctcactgcccgctttccagtcggcttaatgcgccgctacagggcgcgtcc	gttcttttttggtatatgaccctgaaagcaccgcctgccaagcaaaggaaGCAATTTAACAGAAAGAGACAGCCTGTGTGCTGGGAGGACGTGTGTTATA	4	69986129	g	1	primed RC
WT	Insert	TAAATAGCTTGGCGTAATCATGGTCATAGCTGTTTCCTGTGTGAAATTGTtatccgctcacaattccacacaacatacgagccggaagcataaagtgtaa	ggaggaggtttaacaaggttggtccttggattttagggccctgctctgagACTGAGTCTGGGCTATAGGATCCAGGAATAAGATGAAGTTCATATGGCGC	11	94341992	gagcggata	9	primed RC
WT	Insert	TAAATAGCTTGGCGTAATCATGGTCATAGCTGTTTCCTGTGTGAAATTGTtatccgctcacaattccacacaacatacga	ggtgtcaactctgctagaactggagttacaGGCAATGGGGAACGTCTCAACTGAGTTCTG	11	75580315	gagcggataacaattatcgtaagt	24	primed RC
WT	Insert	TAAATAGCTTGGCGTAATCATGGTCATAGCTGTTTCCTGTGTGAAATTGTtatccgctcacaattccacacaacatacgagccggaagcataaagtgtaa	ctcaaactgaggaaggctccgtcttccacggcagtgcctcacgagatatcTGACCTTGACCTGGGACTGGGGGAGGAAGGACACTTCTTTGGCAAGGGGC	1	120770903	gagcggataacgagatatctgacct	25	primed RC
WT	Insert	AAAGCCTGGGGTGCCTAATGAGTGAGCTAACTCACATTAATTGCGTTGCGctcactgcccgctttccagtcggcttaatgcgccgctacagggcgcgtcc	gtcatttttggagaaggtaccatgaggtgctgacaagaaggcatattcttTTGCTTTAGGATGGAATGTTCTATAAATATGTTAGATCCATTTGGTTCAT	10	58042073	ggca	4	primed RC
WT	Insert	AAAGCCTGGGGTGCCTAATGAGTGAGCTAACTCACATTAATTGCGTTGCGctcactgcccgctttccagtcgGCTTAATG	actccaaccaggtcacacctattctaacaaGGTCACACCTCCAAATGGTGCTACTCCCTG	3	31628419	ggcaattaattaagtggatgtggaatgtgtgcagcgggggagcacgacggcgctgcccagacccttgccctggt	74	primed RC
WT	Insert	AAAGCCTGGGGTGCCTAATGAGTGAGCTAACTCACATTAATTGCGTTGCGctcactgcccgctttccagtcggcttaatgcgccgctacagggcgcgtcc	cgctgcgattgccagataaatactccactcttggaccacacccccaacccTCAGCTTGGGCTTCTGAAATATCATTTTGTTTTGCAGAGGGTTTTTTTTC	13	107920994	ggcag	5	primed RC
WT	Insert	AGTGAGCTAACTCACATTAATTGCGTTGCGctcactgcccgctttccagtcgGCTTAATG	ttgttgttccacctatagggttgcagacccCTTCAGCTCCTTGGGTACTTTCTCTAGCTC	X	5826203	ggcagtgagcgcaacacaattatata	26	primed RC
WT	Insert	AAAGCCTGGGGTGCCTAATGAGTGAGCTAACTCACATTAATTGCGTTGCGctcactgcccgctttccagtcggcttaatgcgccgctacagggcgcgtcc	tttttcacgtttttcagtgatttcgtcatttttcacgtcgtcaagtggatGTTTCTCATTTTCAATGATTTTCATTTTTCTTGCCATATTCCACGTCCTA	9	3019281	ggcagtgagcggttgcaaggac	22	primed RC
WT	Insert	ATACGAGCCGGAAGCATAAAGTGTAAAGCCTGGGGTGCCTAATGAGTGAGctaactcacattaattgcgttgcgctcactgcccgctttccagtcggctt	ctggctatggggcttcaggtctggagaaacgctaacagactcccgtgtccTGCCTGGGGCTACCACTAGGAGGCTAATGAAAAGGGAAGAAGCAGGCTGG	19	44730347	t	1	primed RC
WT	Insert	CACAACATACGAGCCGGAAGCATAAAGTGTAAAGCCTGGGGTGCCTAATGagtgagctaactcacattaattgcgttgcgctcactgcccgctttccagt	gcgctcatcacagttggagccttatttagcttctttccgggtcgtccggaAGCTTTCCCTTTCTTACTACCCCAGCTGACTGAGCCACAGCCTCGGTTGT	4	10977524	tgagtt	6	primed RC
WT	Insert	GAGTTGAGCGGTTCCCGGCTGGCCGCGCAGCAACAGATGGAAGGCCTCCTggcgccgcaccggcccaaggagcccgcgtggttcctggccaccgtcggcg	aaatgtggaagattggccatgagagggcagcagcgagtacgtacaagccgTACCTGGAGGTAAACCCACGTTCCTACGGGGTCTCTCCATTTCCTCCGTG	5	112643647	tgggccggt	9	primed RC
WT	Insert	ATCATGGTCATAGCTGTTTCCTGTGTGAAATTGTTATCCGCTCACAATTCcacacaacatacgagccggaagcataaagtgtaaagcctggggtgcctaa	gagcccaaaccttcaatctctacctcctcatctatccaaaacaccaaatcCAACTGCTTCTGCCTAAACTCCCTGATGGTTCCTCACAAAGAGGTTCTGA	11	101334604	a	1	Unknown
WT	Insert	TGAGTGAGCTAACTCACATTAATTGCGTTGCGCTCACTGCCCGCTTTCCAgtcggcttaatgcgccgctacagggcgcgtccattcgccattcaggctgc	gaagcagccttggctagttaaccttcaggatacagactagaatgggacccGGAACATTGTGAGCCTGTGTTGAGTTATCTGTAGCCATTCCATACCCTGA	12	110973504	a	1	Unknown
WT	Insert	ACACAACATACGAGCCGGAAGCATAAAGTGTAAAGCCTGGGGTGCCTAATgagtgagctaactcacattaattgcgttgcgctcactgcccgctttccag	ggctggttttgatgctcttcctggtattaaatgaaatgttttcttttcatTCAACCACATTTTTTTAATCCCAAAGAGAGACTTCTGGGGAATACATATT	4	104390352	aaacacatgaaactcaaggagaatgaagactgaagtgtggacactatgcccctccttagatttgggaacaaaacacccatggaaggagttacagagacggagtttggagctgagatgaaaggatggaccatgtagagactgccatagccagggatccaccccataatcagcatccaaacgctgacgccatttcatacactagcaagatttta	212	Unknown
WT	Insert	AAGCCTGGGGTGCCTAATGAGTGAGCTAACTCACATTAATTGCGTTGCGCtcactgcccgctttccagtcggcttaatgcgccgctacagggcgcgtcca	ttggatgacggtcagtaggaagggtaaacggactgattatggatcgcattGCAATACGTTAAAGTTGAATTCTGACCGTGGTCAAATTCCAGCCACGGAC	11	79775542	aactgttgggaagg	14	Unknown
WT	Insert	GCTCACAATTCCACACAACATACGAGCCGGAAGCATAAAGTGTAAAGCCTggggtgcctaatgagtgagctaactcacattaattgcgttgcgctcactg	agtgagccctctgcacatggcgcaccaccgtgtttgcaagacacaagccaGATTGCCATCACAGACAGGGGCTAATATATGGCATCTTGCTCTGGCCGAG	5	120062803	accctaaccctaaccctaaccctaaccctaaccct	35	Unknown
WT	Insert	TTGTTATCCGCTCACAATTCCACACAACATACGAGCCGGAAGCATAAAGTgtaaagcctggggtgcctaatgagtgagctaactcacattaattgcgttg	gtggtggcgcacgcctttaatcccaacactcaggaggcagaggcaggtggATTTCTGAGTTCGAGGCCATCATGGTCTATAAAGTGAGTTCCAGGACAGC	9	59189768	ataaagtaaagttgga	16	Unknown
WT	Insert	CTTTATGCTTCCGGCTCGTATGTTGTGTGGAATTGTGAGCGGATAACAATttcacacaggaaacagctatgaccatgattacgccaagctatttaggtga	gctggtacttgtggaggccaggtgtcaactctgctagaactggagttacaGGCAATGGGGAACGTCTCAACTGAGTTCTGGGAACAAGTCCACTGTAGTG	11	75580315	atcgtaagt	9	Unknown
WT	Insert	ACACAACATACGAGCCGGAAGCATAAAGTGTAAAGCCTGGGGTGCCTAATgagtgagctaactcacattaattgcgttgcgctcactgcccgctttccag	agaagtcctagggttagctcttcagctgcaaattctgtgatggagaattcAGCTTAATCCTACCATTGTGTACCTGCAGTTGCAGGTTAATTTTGATTTG	6	99180411	atgtgagtt	9	Unknown
WT	Insert	CGAAGTTATATTCTACCGGGTAGGGGAGGCGCTTTTCCCAAGGCAGTCTGgagcatgcgctttagcagccccgctgggcacttggcgctacacaagtggc	ctgagccatctttccagcccctaagttttgttttgaatgacgccattagaAGGAAGAATCAAGATGTAAGGGGAAGCCAAAGCCCCAAATGGATGGAAGG	17	36010509	cattcc	6	Unknown
WT	Insert	TAGTGAATTCGCGGCCGCCTGCAGGTCGACCATATGGGAGAGCTCCCAACgcgttggatgcatagcttgagtattctatagtgtcacctaaatagcttgg	gcggaaacttttgagggcggaagtgcgggcgaagttgagcgcgcacgaaaGGAAGGCGGGATTCAGCGCAAGACCCTGCTTCCTGGCCGGAAATGGGAAT	7	25669312	ccatt	5	Unknown
WT	Insert	CAACATACGAGCCGGAAGCATAAAGTGTAAAGCCTGGGGTGCCTAATGAGtgagctaactcacattaattgcgttgcgctcactgcccgctttccagtcg	gggagtagaaagtcacactgttgctgggctggatgagccagcagtgagcaAGCCTGAGACAGGAGCACGGGGTTAAGGCTAAGTCCGCAGTGTGACAGCG	1	187139422	cg	2	Unknown
WT	Insert	TGAGCTAACTCACATTAATTGCGTTGCGCTCACTGCCCGCTTTCCAGTCGgcttaatgcgccgctacagggcgcgtccattcgccattcaggctgcgcaa	catctgctttcctcccccggcattcctggaaatgaagggtgggagtctctTCTAGAGATGGGAGCAAAGTGTTCCTCATCCTAGGCCCACTGAAGTGTCT	2	5365798	g	1	Unknown
WT	Insert	TGTCACCTAAATAGCTTGGCGTAATCATGGTCATAGCTGTTTCCTGTGTGaaattgttatccgctcacaattccacacaacatacgagccggaagcataa	ctaagccactaattacaatgtactagcaggaaaaaataaatgtatgaaccAATAAAGTTTGAAGACAGCTAGGAAGTTTATGTCCCATCTGATGGAATCT	10	71518503	g	1	Unknown
WT	Insert	TTCCTCACGCGCGTCGGGCTCGACATCGGCAAGGTGTGGGTCGCGGACGAcggcgccgcggtggcggtctggaccacgccggagagcgtcgaagcggggg	acacacacactatatatatatatatatatatatatatatatatatatataGTGTGTGTGTGTGTACATATATATATGTGTGTATGTATATGTGTGTGTAT	2	38769394	gtgt	4	Unknown
POLQ	simple	TAAATAGCTTGGCGTAATCATGGTCATAGCTGTTTCCTGTGTGAAATTGTtatccgctcacaattccacacaacatacgagccggaagcataaagtgtaa	gcataagctctcgaaaggcttcaaccatggaatcctgttttgtacggcagTGTCTTTTTCCTGAAGACCTACTAATTTTTTAGACAAGCTTTCAATAACT	1	108782973
POLQ	simple	ATAGCTGTTTCCTGTGTGAAATTGTTATCCGCTCACAATTCCACACAACAtacgagccggaagcataaagtgtaaagcctggggtgcctaatgagtgagc	aagtgcaaatcgttgcctcccattctgacagccctctgccaagcctggagACACCGGTCTGAACTTCCATTCTCTGAGTCCCGCCCCTGCTCTCCCTGTT	1	135603279
POLQ	simple	GCCTAATGAGTGAGCTAACTCACATTAATTGCGTTGCGCTCACTGCCCGCtttccagtcggcttaatgcgccgctacagggcgcgtccattcgccattca	gatgccaagtggatcctgcacaactgcattatttataatgggggtgagtgGCCCGGAGGTTCCCAAGGCGGAGGGTGTGCCGCTAGCCCGGCCATCTCCT	2	165664304
POLQ	simple	GACCCACACCTTGCCGATGTCGAGCCCGACGCGCGTGAGGAAGAGTTCTTgcagctcggtgacccgctcgatgtggcggtccggatcgacggtgtggcgc	cagaaccaaggagctggaaagaaactcagtgttaagagcacaggctgctcCTTGAGGACCCAGGTTTGAGTTCCAGCACCAACAGGATGTCTCACAACTA	3	88416468
POLQ	simple	TAAAGTGTAAAGCCTGGGGTGCCTAATGAGTGAGCTAACTCACATTAATTgcgttgcgctcactgcccgctttccagtcggcttaatgcgccgctacagg	cccacatgtcgtcccttctactcagagagggacaggtacctctgtacatgTACAGGCCACCTGGATAGAAGTAGGTAACCAAAAAAAAAAAAAAAAAAAA	3	95503201
POLQ	simple	ATGCGGCCGCAATCGAATTCCCGCGGCCGCCATGGCGGCCGGGAGCATGCgacgtcgggcccaattcgccctatagtgagtcgtattacaattcactggc	aaagccgagggggccagagcaactttaacaggggtcctcttccaccattaCGGCCGCTTAGTTCTACGGGTACGCGTTCCTTCTTTTCAGATTGTGAAGG	4	11476003
POLQ	simple	TGAAATTGTTATCCGCTCACAATTCCACACAACATACGAGCCGGAAGCATaaagtgtaaagcctggggtgcctaatgagtgagctaactcacattaattg	gttgggcctggtccaagcccttggacaattccatagtctgcacctttattTGCTGGGTAACATCAGGGCTATAAATGATTAATTCTTCACAACTGCGTGG	4	13940000
POLQ	simple	AGCCTGGGGTGCCTAATGAGTGAGCTAACTCACATTAATTGCGTTGCGCTcactgcccgctttccagtcggcttaatgcgccgctacagggcgcgtccat	aggccagtgacctcagaggtcagaaggggcatcggagccttctgaagctaGAGTTCCAGGCAGTTGTGAAGCATCCAGTTTGGCTCTGGTCCCTGTGAGG	4	128932369
POLQ	simple	ATAGCTGTTTCCTGTGTGAAATTGTTATCCGCTCACAATTCCACACAACAtacgagccggaagcataaagtgtaaagcctggggtgcctaatgagtgagc	tacacagacttttatcgggcaagaccccatatgcataaaataattaataaAGGTTTTAAAACAAGAATAAGAAGGAAGGAGCCACCTCCAAGGAGACACA	4	133210305
POLQ	simple	GCCGGAAGCATAAAGTGTAAAGCCTGGGGTGCCTAATGAGTGAGCTAACTcacattaattgcgttgcgctcactgcccgctttccagtcggcttaatgcg	ctgtcccagaagctgtgtcgcttccgtctgtcacagaagctgtgtagcttCTGTAGTCCACACTCTCACCTGCGCAGACTAGTCTCTGAGGGATCTGGGA	5	107290604
POLQ	simple	TGGGGTGCCTAATGAGTGAGCTAACTCACATTAATTGCGTTGCGCTCACTgcccgctttccagtcggcttaatgcgccgctacagggcgcgtccattcgc	ccccaatcgattccgatgccagcacacatgctcccggctcaccttctttcCTACCATCTCCATGTATAAATAGAAACCACCATCTCCCACATGACTGCTG	6	85202599
POLQ	simple	GGGGTGCCTAATGAGTGAGCTAACTCACATTAATTGCGTTGCGCTCACTGcccgctttccagtcggcttaatgcgccgctacagggcgcgtccattcgcc	tttcattttcacactctgatgattacaggcccccttatttgagctacatcCTGGGACCCAAATAAGACTTTTGGCTTTAAGAAGTCTAAGGCTACTTTAA	7	114462218
POLQ	simple	GTGAGCTAACTCACATTAATTGCGTTGCGCTCACTGCCCGCTTTCCAGTCggcttaatgcgccgctacagggcgcgtccattcgccattcaggctgcgca	cagccatccattcattctatgtccatctacccaccctcctctccgtccttCCCTCCCTCCCCTCCATGCATCCCATCACCTTCCTACTCACCTTCTCACT	10	79103757
POLQ	simple	GAGTGAGCTAACTCACATTAATTGCGTTGCGCTCACTGCCCGCTTTCCAGtcggcttaatgcgccgctacagggcgcgtccattcgccattcaggctgcg	acttttaggattccggccgctaaacagacaggctgctcacagccacagtcCATGGATACAGACCCACTGCTCTCTGAAACAGTCCCAATGTCCACTTCAT	11	98533828
POLQ	simple	ACATACGAGCCGGAAGCATAAAGTGTAAAGCCTGGGGTGCCTAATGAGTGagctaactcacattaattgcgttgcgctcactgcccgctttccagtcggc	tcacacagtctcttggcatttccctgatacacaagttctgagtttctgtgGTGGGATTGAGAAGAAAAACACTTAAATTAAGTTTGATTTGATTTGATAG	11	100919580
POLQ	simple	TCACAATTCCACACAACATACGAGCCGGAAGCATAAAGTGTAAAGCCTGGggtgcctaatgagtgagctaactcacattaattgcgttgcgctcactgcc	tcagtgattaagagcattggctgctcttccagaggactctggttggatttCCAACACCCATGAGGCAGCTAATAACCGGCTATAATGCCAGTACCAGGGA	13	37553715
POLQ	simple	ATACGAGCCGGAAGCATAAAGTGTAAAGCCTGGGGTGCCTAATGAGTGAGctaactcacattaattgcgttgcgctcactgcccgctttccagtcggctt	ctcccgagtgttgggattaaaggagtgcaccaccgtgcctggcttggctaAAGTTTCAATTCTACCACAGATTTAGGTTTTCATTTCTCTCCAGACGCTC	17	34039537
POLQ	simple	GGGTGCCTAATGAGTGAGCTAACTCACATTAATTGCGTTGCGCTCACTGCccgctttccagtcggcttaatgcgccgctacagggcgcgtccattcgcca	gcaggaagtcaggagacagaatgaaaggcctctgcagccggtgggagcatCTTTGACACATCAAGGACGTCCATGACCTGAACGGATGAAGACAACATCA	18	36570378
POLQ	simple	CGCGTCCATTCGCCATTCAGGCTGCGCAACTGTTGGGAAGGGCGATCGGTgcgggcctcttcgctattacgccagctggcgaaagggggatgtgctgcaa	gatacatgacctcattagttgcttattggtgatgttaaaagtagttccttTCAGCAAGTACTTGTTGACATCCACAATAGTGTCTGGGTTTTGTAACTGT	X	118799344
POLQ	Insert	GGTCTGGACCACGCCGGAGAGCGTCGAAGCGGGGGCGGTGTTCGCCGAGAtcggcccgcgcatggccgagttgagcggttcccggctggccgcgcagcaa	agcagcagggcagtctccgtttcctgttcatcaacttccgagattcatgtATTAACCCAGGGTAGCTCAAGCATGAAAGGGCTTTATGGGGCGAGTAAAG	14	27805049	c	1	Unknown
POLQ	Insert	GTGTAAAGCCTGGGGTGCCTAATGAGTGAGCTAACTCACATTAATTGCGTtgcgctcactgcccgctttccagtcggcttaatgcgccgctacagggcgc	ttctcagcatctgccctggtcacgtgctcagcagcatacgttcgatgtttTGGGGTAGCTTGGTTTTCCTTGGCAGATTACTAACTTCTGAAAAGTCTTT	19	38100756	g	1	Unknown
POLQ	Insert	TGAGCTAACTCACATTAATTGCGTTGCGCTCACTGCCCGCTTTCCAGTCGgcttaatgcgccgctacagggcgcgtccattcgccattcaggctgcgcaa	aaagcatggattttaaacacctgaaatgtggattctaaagatgtcaaaacCCAGAGGCTGGAGAGATGACTCATCCAGAGGCTGGAGAGATGACTCATTC	16	38519397	gaggctggagagatgactcatccagaggctggagagatgactcat	45	Unknown
POLQ	Insert	CCGGAAGCATAAAGTGTAAAGCCTGGGGTGCCTAATGAGTGAGCTAACTCacattaattgcgttgcgctcactgcccgctttccagtcggcttaatgcgc	tgggtgtattctcaggagaaattaaggtagttgcatagcttgaggtctgcATATTGATAGTCATTTCTCTCTCTCACTGACACAGATGTAGGCCAGATTA	16	93859232	gcagtgagcgcaa	13	Unknown
POLQ	Insert	TGAGCTAACTCACATTAATTGCGTTGCGCTCACTGCCCGCTTTCCAGTCGgcttaatgcgccgctacagggcgcgtccattcgccattcaggctgcgcaa	gttgattgttacatttctgaatatgttagaatattatgggtttccaatttAATTATATGTAATCAAAAATACACTTAGAGTTCATTTTATTTAAATCTGT	5	90757908	ggaaacctgtcgtgccagctgcatta	26	Unknown
POLQ	Insert	TGAGCTAACTCACATTAATTGCGTTGCGCTCACTGCCCGCTTTCCAGTCGgcttaatgcgccgctacagggcgcgtccattcgccattcaggctgcgcaa	tcaaagggtcacagcatcaggaaggttgggaaccattgtcctactgtctcATGTAGCCCAGCCTAGCTGTGAAAGCTTCACTAAGCCGGAGAATGGCTGT	3	85934790	ggaaacctgtcgtgccagctgcattaatgaatcggccaacgcg	43	Unknown
POLQ	Insert	TGAGCTAACTCACATTAATTGCGTTGCGCTCACTGCCCGCTTTCCAGTCGgcttaatgcgccgctacagggcgcgtccattcgccattcaggctgcgcaa	ttctgtcttttttttttctttccattttttattaggtgtttagctcatttACATTTCCAATGCTATACCAAAAGTCCCCCATACCCACCCACCCCCACTC	14	78614518	ggaaacctgtcgtgccagctgcattaatgaatcgtccaacgcgctgggagatctcatttgcgtattgggcgctcttccgcttcctcgctcactgactcgctgcgctcggtcgttcggctgcggcgagcggtatcagctcactcaaaggcggtaatacggttatccacagaatcaggggataacgcaggaaagaacatgtgagcaaaaggccagcaaaaggccaggaaccgtaaaaaggccgcgttgctggcgtttttccataggctccgcccccctgacgagcatcacaaaaatcgacgctcaagtcagaggtggcgaaacccgacaggactataaagataccaggcgtttccccctggaagctccctcgtgcgctctcctgttccgaccctgccgctt…	519	Unknown
POLQ	Insert	GTCTCACTAGTCTCGTGCAGATGGACAGCACCGCTGAGCAATGGAAGCGGgtaggcctttggggcagcggccaatagcagctttgctccttcgctttctg	atttctaacattcttctcggtggtgtacacatctgtcccagtgtgggtaaGGACAGAAGAGCCATGTTTGAATTTGAATTTAATATAGTACTTAATACAC	3	137568493	ttag	4	Unknown
