# Supplementary material for: Inactivation of Pol θ and C-NHEJ eliminates off-target integration of exogenous DNA
Source: Nat Commun. 2017 Jul 7;8:66. doi: 10.1038/s41467-017-00124-3 (PMC5501794; doi:10.1038/s41467-017-00124-3)
Supplement: Supplementary file 4 — Supplementary Data 3 [file 41467_2017_124_MOESM4_ESM.xlsx]

## Sheet: Supplementary table 2
supplementary data 3
sgRNA and genotyping primer sequences for CRISPR/Cas9 knock-outs
Gene	sgRNA	Exon	Forward primer for RFLP	Reverse primer for RFLP	Restriction site for RFLP
Polq	GTCCGGCTCCGACACGTTCT	1	GAGGCCGGAAGCCAGATATCAG	CAGCTGTGCATGCTGGCCAAG	AflIII
Polq	GTGTAAGAAAGATGTTCGAA	2	GCTAGCATTTTTCTGTATAGG	CAAATGTCCTTGTTTCCCTCC	TaqI
Ku80	GTGGATGTGGGGGTTGCCAT	2	CTTCACCAGTCACATGATTG	CAAAGGATATAGGGCTCCAG	NcoI
Ku80	CCTCAGCAGCCCGTTCAGCC	5	CAGTTGTCTCTGTGGTGAGC	CCTCAGCTCAGAACAGTTCC	MwoI
LigIV	GCACAACGTCACCACAGATC	1	GCCAAGGTGCTTACAGAAAG	CAAACTGGTCGGTATAGTTG	BglII
LigIV	TACAACTATACCGACCAGTT	1	CAACGTCACCACAGATCTGG	CTAAGGATCTCATACCTCTTC	BsrI
Ku70	AAGCAGCGATCGGGATCTCC	4	CAGCATCCAGACTGAACAGG	GAACACCACTGCCAGGAGAT	–
Rad54	GACGGTTGTTTACACAACGG	18			–
Rad54	GCTCCTCATGAGAACGCTGG	18			–
