# Supplementary material for: Inactivation of Pol θ and C-NHEJ eliminates off-target integration of exogenous DNA
Source: Nat Commun. 2017 Jul 7;8:66. doi: 10.1038/s41467-017-00124-3 (PMC5501794; doi:10.1038/s41467-017-00124-3)
Supplement: Supplementary file 5 — Supplementary Data 4 [file 41467_2017_124_MOESM5_ESM.xlsx]

## Sheet: Supplementary table 3
supplementary data 4
Oligonucleotides used in the study
Name	Sequence (5'-3')	Project	Comment
C15-K70-La-F	GATATGAGCATCCAGGTAAGAC	Ku70 knock-out	left homology arm
C15-K70-La-R	GGTGTACACACTCTGGATACACTG	Ku70 knock-out	left homology arm
C15-K70-Ra-F	ACACTGGTGGGCACTTCCCTTG	Ku70 knock-out	right homology arm
C15-K70-Ra-R	CAGATGCATCAAGTCAAGGAAGATCC	Ku70 knock-out	right homology arm
C15-K70-v-F	CTTGACTTGATGCATCTGttccagtcgggaaacctgtcgt	Ku70 knock-out	vector backbone
C15-K70-V-R	CTTACCTGGATGCTCATATCgcggaacccctatttgtttatttttct	Ku70 knock-out	vector backbone
C15-K70-LxL-F	TCCAGAGTGTGTACACCacgtcgcatgctcccg	Ku70 knock-out	PGK-hygro cassette
C15-K70-LxL-R	GGAAGTGCCCACCAGTGTtggtcgacctgcaggcg	Ku70 knock-out	PGK-hygro cassette
PGK-R1	CCAGAGGCCACTTGTGTAGC	universal	genotyping and sequencing
mRAD54-retrF	TCAGGATCTTTTTAATTTAAGGTTATTTTAAAGAATGGCATCTTATAttccagtcgggaaacctgtc	Rad54 exon 18 targeting construct	recombineering retrieval cassette
mRAD54-retrR	CCTCCAAAAGAGCAAAGATTCCCTCTGTTCCCTCCTAATCTTCCATGTCAgcggaacccctatttgtttat	Rad54 exon 18 targeting construct	recombineering retrieval cassette
pLPL_For-1	CTTCTACGAGCGGCTCGGCTTCAC	mapping integration sites	TAIL-PCR, plasmid specific
pLPL_For-2	AAGGACCGCGCACCTGGTGCATGA	mapping integration sites	TAIL-PCR, plasmid specific
pLPL_For-3	GAGAGCTCCCAACGCGTTGGATG	mapping integration sites	TAIL-PCR, plasmid specific
AD primer	NGTCGASWGANAWGAA	mapping integration sites	TAIL-PCR, arbitrary degenerate sequence
POLQ-mut-1	tgttaggaatggtggttgtgGCTGCAttacatatgctgggagactctc	Polq subcloning and mutagenesis	ATPase mutant
POLQ-mut-5	cacagtcgcacactgctTcaCgGAAaataacctttacagaaccaaatattcag	Polq subcloning and mutagenesis	Polymerase mutant
POLQ-mut-2a	cagccacaaccaccattcctaacagatccat	Polq subcloning and mutagenesis
POLQ-mut-6a	ccgtgaagcagtgtgcgactgtgatacaggatag	Polq subcloning and mutagenesis
GA30-F1	aggatgacgacgacaagctgaatcttctgcgtcggagtggg	Polq subcloning and mutagenesis
GA30-F2	tcttcatccttcaactccatga	Polq subcloning and mutagenesis
GA30-R1	atgccaacgatttgcacagc	Polq subcloning and mutagenesis
GA30-R2	GATCAGCGAGCTCTAGATCatTCAcacatcaaagtcctttagctctcccc	Polq subcloning and mutagenesis
